# Supplementary material for: The Emotional Experience of Caring for Children in Pediatric Palliative Care: A Qualitative Study among a Home-Based Interdisciplinary Care Team
Source: Children (Basel). 2023 Apr 9;10(4):700. doi: 10.3390/children10040700 (PMC10136408; doi:10.3390/children10040700)
Supplement: Supplementary file 1 [file children-10-00700-s001.zip]

Archive with 1 entries (1 files):
- children-2295698-supplementary.pdf
